# Supplementary material for: Redox Biomarker Alterations and Disrupted Uric Acid–Catalase Activity Association in Gestational Diabetes Mellitus
Source: Antioxidants (Basel). 2026 Jul 1;15(7):833. doi: 10.3390/antiox15070833 (PMC13404354; doi:10.3390/antiox15070833)
Supplement: Supplementary file 1 [file antioxidants-15-00833-s001.zip]

Archive with 1 entries (1 files):
- antioxidants-4319922-supplementary.pdf
